# Supplementary material for: Rice TCD8 Encoding a Multi-Domain GTPase Is Crucial for Chloroplast Development of Early Leaf Stage at Low Temperatures
Source: Biology (Basel). 2022 Nov 29;11(12):1738. doi: 10.3390/biology11121738 (PMC9774597; doi:10.3390/biology11121738)
Supplement: Supplementary file 1 [file biology-11-01738-s001.zip]

Archive with 1 entries (1 files):
- biology-2012452-supplementary.pptx
